# Supplementary material for: Low Levels of TRIM28-Interacting KRAB-ZNF Genes Associate with Cancer Stemness and Predict Poor Prognosis of Kidney Renal Clear Cell Carcinoma Patients
Source: Cancers (Basel). 2021 Sep 28;13(19):4835. doi: 10.3390/cancers13194835 (PMC8508054; doi:10.3390/cancers13194835)
Supplement: Supplementary file 1 [file cancers-13-04835-s001.zip]

Archive with 3 entries (3 files):
- cancers-1383894-supplementary.pdf
- Table S1.xlsx
- Table S2.xlsx
