# Supplementary material for: Low Levels of TRIM28-Interacting KRAB-ZNF Genes Associate with Cancer Stemness and Predict Poor Prognosis of Kidney Renal Clear Cell Carcinoma Patients
Source: Cancers (Basel). 2021 Sep 28;13(19):4835. doi: 10.3390/cancers13194835 (PMC8508054; doi:10.3390/cancers13194835)
Supplement: Supplementary file 1 [file cancers-13-04835-s001.zip › Table S1.xlsx]

## Sheet: Table S1
Table S1. TRIM28-interacting KRAB-ZNFs preselected in this study.
Symbol	Full name	Aliases	Chromosome
ZFP1	ZFP1 Zinc Finger Protein	ZNF475, FLJ34243	chr16
ZFP57	ZNF57 Zinc Finger Protein	ZNF698, TNDM1, C6orf40	chr6
ZNF2	Zinc Finger Protein 2	ZNF661	chr2
ZNF10	Zinc Finger Protein 10	KOX1	chr12
ZNF74	Zinc Finger Protein 74	ZNF520, HZNF7, COS52	chr22
ZNF133	Zinc Finger Protein 133	PHZ-13, PHZ-66, ZNF150	chr20
ZNF140	Zinc Finger Protein 140	PHZ-39	chr12
ZNF195	Zinc Finger Protein 195	ZNFP104, HRF1	chr11
ZNF197	Zinc Finger Protein 197	ZKSCAN9, VHLaK, ZNF166, ZNF20	chr3
ZNF224	Zinc Finger Protein 224	BMZF-2, KOX22, ZNF255, ZNF27, ZNF233	chr19
ZNF250	Zinc Finger Protein 250	ZNF647, MGC9718	chr8
ZNF256	Zinc Finger Protein 256	BMZF3	chr19
ZNF264	Zinc Finger Protein 264	KIAA0412	chr19
ZNF274	Zinc Finger Protein 274	ZKSCAN19, ZSCAN51, HFB101	chr19
ZNF324B	Zinc Finger Protein 324B	FLJ45850	chr19
ZNF331	Zinc Finger Protein 331	ZNF463, ZNF361, RITA	chr19
ZNF350	Zinc Finger Protein 350	ZBRK1, ZFQR	chr19
ZNF354A	Zinc Finger Protein 354A	EZNF, HKL1, KID1, TCF17	chr5
ZNF382	Zinc Finger Protein 382	KS1, FLJ14686	chr19
ZNF420	Zinc Finger Protein 420	APAK, FLJ32191	chr19
ZNF460	Zinc Finger Protein 460	ZNF272, HZF8	chr19
ZNF496	Zinc Finger Protein 496	ZKSCAN17, ZSCAN49, NSD1, ZFP496, NIZP1	chr1
ZNF585B	Zinc Finger Protein 585B	SZFP41, FLJ14928	chr19
ZNF620	Zinc Finger Protein 620	MGC50836	chr3
ZNF689	Zinc Finger Protein 689	TIPUH1, FLJ90415	chr16
ZNF747	Zinc Finger Protein 747	MGC2474	chr16
ZNF764	Zinc Finger Protein 764	MGC13138	chr16
ZNF829	Zinc Finger Protein 829		chr19
