# Supplementary material for: Low Levels of TRIM28-Interacting KRAB-ZNF Genes Associate with Cancer Stemness and Predict Poor Prognosis of Kidney Renal Clear Cell Carcinoma Patients
Source: Cancers (Basel). 2021 Sep 28;13(19):4835. doi: 10.3390/cancers13194835 (PMC8508054; doi:10.3390/cancers13194835)
Supplement: Supplementary file 1 [file cancers-13-04835-s001.zip › Table S2.xlsx]

## Sheet: Table S2
Table S2. Univariate and multivariate COX proportional model.
Univariate analysis						Multivariate analysis
Variable	Coefficient	p-value	HR	95% CI (lower to upper)		Variable	Coefficient	p-value	HR	95% CI (lower to upper)
ZFP1	-0.001934	0.1666	0.9981	0,9953 to 1,0009		ZNF2	-0.002961	0.5502	0.997	0,9874 to 1,0068
ZFP57	0.001134	0.1198	1.0011	1,0000 to 1,0022		ZNF256	-0.0003547	0.9331	0.9996	0,9914 to 1,0080
ZNF2	-0.01053	0.0218	0.9895	0,9807 to 0,9985		ZNF382	-0.005848	0.196	0.9942	0,9854 to 1,0030
ZNF10	0.0005279	0.6653	1.0005	0,9982 to 1,0029		ZNF420	-0.004375	0.1697	0.9956	0,9894 to 1,0019
ZNF74	0.002485	0.2472	1.0025	0,9984 to 1,0066		ZNF496	-0.0026	0.0678	0.9974	0,9946 to 1,0002
ZNF133	0.001025	0.2392	1.001	0,9994 to 1,0027		ZNF585B	0.000928	0.8635	1.0009	0,9904 to 1,0116
ZNF140	0.000932	0.4319	1.0009	0,9986 to 1,0032		ZNF829	0.004151	0.8553	1.0042	0,9603 to 1,0500
ZNF195	0.0008807	0.3896	1.0009	0,9989 to 1,0028
ZNF197	-0.001536	0.3526	0.9985	0,9952 to 1,0017
ZNF224	-0.0004027	0.7004	0.9996	0,9975 to 1,0017
ZNF250	-0.002674	0.1497	0.9973	0,9936 to 1,0011
ZNF256	-0.006747	0.0322	0.9933	0,9871 to 0,9994
ZNF264	-0.0006825	0.2479	0.9993	0,9981 to 1,0005
ZNF274	-0.0006049	0.2227	0.9994	0,9984 to 1,0004
ZNF324B	-0.004307	0.3924	0.9957	0,9859 to 1,0056
ZNF331	-0.0001014	0.8127	0.9999	0,9990 to 1,0008
ZNF350	-0.001403	0.1917	0.9986	0,9964 to 1,0008
ZNF354A	0.001063	0.0856	1.0011	1,0000 to 1,0021
ZNF382	-0.008199	0.0284	0.9918	0,9843 to 0,9995
ZNF420	-0.007244	0.0006	0.9928	0,9886 to 0,9970
ZNF460	-0.003952	0.3599	0.9961	0,9875 to 1,0047
ZNF496	-0.003525	0.0018	0.9965	0,9942 to 0,9987
ZNF585B	-0.008676	0.0044	0.9914	0,9853 to 0,9975
ZNF620	-0.004805	0.5941	0.9952	0,9775 to 1,0132
ZNF689	-0.003139	0.1705	0.9969	0,9924 to 1,0013
ZNF747	-0.003686	0.0554	0.9963	0,9925 to 1,0001
ZNF764	-0.002024	0.4566	0.998	0,9927 to 1,0033
ZNF829	-0.03386	0.0111	0.9667	0,9404 to 0,9938
